# Supplementary material for: Single-Dose Intranasal Immunization with ChAd68-Vectored Prefusion F Vaccines Confers Sustained Protection Against Respiratory Syncytial Virus in Murine Models
Source: Vaccines (Basel). 2025 May 15;13(5):528. doi: 10.3390/vaccines13050528 (PMC12115431; doi:10.3390/vaccines13050528)
Supplement: Supplementary file 1 [file vaccines-13-00528-s001.zip]

Archive with 1 entries (1 files):
- vaccines-3577328-supplementary.pdf
